# Supplementary material for: Cancer Chemopreventive Effect of 2′,4′-Dihydroxy-6′-methoxy-3′,5′-dimethylchalcone on Diethylnitrosamine-Induced Early Stages of Hepatocarcinogenesis in Rats
Source: Plants (Basel). 2024 Jul 19;13(14):1975. doi: 10.3390/plants13141975 (PMC11280862; doi:10.3390/plants13141975)
Supplement: Supplementary file 1 [file plants-13-01975-s001.zip]

Archive with 1 entries (1 files):
- plants-3079761-supplementary.pdf
